# Supplementary material for: Instruction in information structuring improves Bayesian judgment in intelligence analysts
Source: Front Psychol. 2015 Apr 8;6:387. doi: 10.3389/fpsyg.2015.00387 (PMC4389401; doi:10.3389/fpsyg.2015.00387)
Supplement: Supplementary file 4 [file DataSheet1.XLSX]

## Sheet: Sheet1
Course	pre_1A_prob	pre_1B_prob	pre1_choice	pre_2A_prob	pre_2B_prob	pre2_choice	pre_3A_prob	pre_3B_prob	pre3_choice	pre_4A_prob	pre_4B_prob	pre4_choice	pre_5A_prob	pre_5B_prob	pre5_choice	pre_6A_prob	pre_6B_prob	pre6_choice	pre_7A_prob	pre_7B_prob	pre7_choice	pre_8A_prob	pre_8B_prob	pre8_choice	post_1A_prob	post_1B_prob	post1_choice	post_2A_prob	post_2B_prob	post2_choice	post_3A_prob	post_3B_prob	post3_choice	post_4A_prob	post_4B_prob	post4_choice	post_5A_prob	post_5B_prob	post5_choice	post_6A_prob	post_6B_prob	post6_choice	post_7A_prob	post_7B_prob	post7_choice	post_8A_prob	post_8B_prob	post8_choice	pre1_T
Senior	0.8	0.2	group A	0.2	0.8	group B	0.7	0.3	group A	0.4	0.6	group A	0.8	0.2	group A	0.4	0.6	group A	0.7	0.3	group B	0.4	0.6	group A	0.95	0.05	group A	0.95	0.05	group A	0.75	0.25	group A	0.75	0.25	group A	0.59	0.41	group A	0.63	0.37	group A	0.67	0.33	group A	0.67	0.33	group A	1
Senior	0.6	0.4	group A	0.2	0.8	group B	0.6	0.44	group A	0.8	0.4	group B	0.8	0.02	group A	0.48	0.9	group B	0.6	0.2	group A	0.2	0.8	group B	0.4	0.8	group B	0.9	0.02	group A	0.6	0.2	group A	0.8	0.2	group A	0.02	0.8	group B	0.98	0.02	group A	0.2	0.8	group B	0.8	0.2	group A	1
Senior	1	0	group A	0.98	0.02	group A	0.5	0.5	group B	0.2	0.9	group A	0.5	0.04	group A	0.8	0	group A	0.5	0.5	group A	0.5	0	group A	0.9	0.3	group A	0.2	0.4	group B	0.6	0.4	group A	0.2	0.25	group A	0.5	0.5	group A	0.2	0.4	group B	0.4	0.4	group B	0.6	0.4	group A	1
Senior	0.8	0.5	group A	0.5	0.2	group B	0.5	0.5	group A	0.5	0.5	group A	0.5	0.5	group A	0.5	0.5	group B	0.5	0.5	group A	0.5	0.5	group B	0.24	0.76	group B	0.24	0.76	group B	0.74	0.26	group A	0.74	0.26	group A	0.52	0.48	group A	0.62	0.38	group A	0.67	0.33	group A	0.67	0.33	group A	1.3
Senior	0.5	0.29	group A	0.5	0.29	group A	0.5	0.3	group A	0.5	0.3	group A	0.5	0.1	group A	0.5	0.1	group A	0.5	0.2	group A	0.5	0.2	group A	0.78	0.22	group A	0.78	0.22	group A	0.6	0.4	group A	0.6	0.4	group A	0.22	0.78	group B	0.78	0.22	group A	0.6	0.4	group A	0.6	0.4	group A	0.79
Senior	0.5	0.5	group A	0.5	0.5	group A	0.5	0.5	group A	0.5	0.5	group A	0.5	0.5	group A	0.5	0.5	group A	0.5	0.5	group A	0.5	0.5	group A	0.95	0.05	group A	0.95	0.05	group A	0.75	0.25	group A	0.75	0.25	group A	0.63	0.37	group A	0.59	0.41	group A	0.67	0.33	group A	0.67	0.33	group A	1
Senior	0.67	0.33	group A	0.8	0.2	group A	0.67	0.33	group A	0.7	0.3	group A	0.9	0.1	group A	0.4	0.6	group A	0.67	0.33	group A	0.67	0.33	group B	0.95	0.05	group A	0.95	0.05	group A	0.75	0.25	group A	0.75	0.25	group A	0.62	0.38	group A	0.62	0.38	group A	0.67	0.33	group A	0.67	0.33	group A	1
Senior	0.8	0.2	group A	0.8	0.2	group A	0.7	0.3	group A	0.7	0.3	group A	0.8	0.2	group A	0.7	0.3	group A	0.8	0.2	group A	0.6	0.4	group A	0.9	0.1	group A	0.9	0.1	group A	0.77	0.23	group A	0.77	0.23	group A	0.63	0.37	group A	0.63	0.37	group A	0.66	0.34	group A	0.66	0.34	group A	1
Senior	0.49	0.29	group A	0.49	0.29	group A	0.4	0.2	group A	0.4	0.2	group A	0.21	0.01	group A	0.21	0.01	group A	0.3	0.1	group A	0.3	0.1	group A	0.95	0.05	group A	0.95	0.05	group A	0.75	0.25	group A	0.75	0.25	group A	0.63	0.37	group A	0.63	0.37	group A	0.67	0.33	group A	0.67	0.33	group A	0.78
Senior	0.7	0.3	group A	0.8	0.2	group A	0.6	0.55	#NULL!	0.7	0.3	group A	0.85	0.15	group A	0.85	0.15	group A	0.55	0.45	group A	0.8	0.2	group A	0.42	0.02	group A	0.42	0.02	group A	0.6	0.4	group A	0.4	0.6	group B	0.22	0.78	group B	0.78	0.22	group A	0.4	0.6	group B	0.6	0.4	group A	1
Senior	0.58	0.42	group A	0.58	0.42	group A	0.6	0.4	group A	0.6	0.4	group A	0.42	0.58	group A	0.42	0.58	group A	0.6	0.4	group A	0.6	0.4	group A	0.95	0.05	group A	0.95	0.05	group A	0.75	0.2	group A	0.75	0.25	group A	0.63	0.37	group A	0.63	0.37	group A	0.67	0.33	group A	0.67	0.33	group A	1
Senior	0.7	0.3	group A	0.63	0.37	group A	0.67	0.33	group A	0.67	0.33	group A	0.3	0.7	group B	0.11	0.09	group A	0.75	0.25	group A	0.75	0.25	group A	0.95	0.05	group A	0.95	0.05	group A	0.75	0.25	group A	0.75	0.25	group A	0.63	0.37	group A	0.63	0.37	group A	0.67	0.33	group A	0.67	0.33	group A	1
Junior	0.75	0.25	group A	0.95	0.4	group A	0.65	0.4	group A	0.1	0.8	group B	0.5	0.05	group A	0.5	0.05	group A	0.75	0.1	group A	0.75	0.1	group A	0.95	0.05	group A	0.95	0.05	group A	0.75	0.25	group A	0.75	0.25	group A	0.63	0.27	group A	0.63	0.27	group A	0.67	0.23	group A	0.67	0.23	group A	1
Junior	0.43	0.57	group A	0.43	0.57	group B	0.92	0.08	group A	0.92	0.08	group A	0.99	0.01	group A	0.99	0.01	group A	0.75	0.25	group A	0.75	0.25	group A	0.94	0.06	group A	0.94	0.06	group A	0.75	0.25	group A	0.75	0.25	group A	0.63	0.37	group A	0.63	0.37	group A	0.67	0.33	group A	0.67	0.33	group A	1
Junior	0.6	0.4	group A	0.1	0.9	group B	0.75	0.25	group A	0.12	0.88	group B	0.84	0.16	group A	0.84	0.16	group A	0.88	0.12	group A	0.32	0.68	group B	0.95	0.05	group A	0.95	0.05	group A	0.75	0.25	group A	0.75	0.25	group A	0.74	0.26	group A	0.74	0.26	group A	0.67	0.33	group A	0.67	0.33	group A	1
Junior	0.5	0.5	group A	0.5	0.5	group A	0.5	0.5	group A	0.5	0.5	group B	0.5	0.5	group A	0.5	0.5	group B	0.5	0.5	group A	0.5	0.5	group B	0.95	0.05	group A	0.95	0.05	group A	0.75	0.25	group A	0.75	0.25	group A	0.63	0.37	group A	0.63	0.37	group A	0.67	0.33	group A	0.67	0.33	group A	1
Junior	0.63	0.37	group A	0.05	0.95	group B	0.65	0.35	group A	0.2	0.8	group B	0.95	0.05	group A	0.65	0.35	group A	0.8	0.2	group A	0.65	0.35	group A	0.35	0.65	group B	0.78	0.22	group A	0.75	0.25	group A	0.75	0.25	group A	0.65	0.35	group A	0.65	0.35	group A	0.75	0.25	group A	0.75	0.25	group A	1
Junior	0.49	0.29	group A	0.01	0.21	group B	0.4	0.2	group A	0.9	0.8	group A	0.21	0.01	group A	0.71	0.51	group A	0.3	0.2	group A	0.8	0.6	group A	0.71	0.51	group A	0.21	0.01	group A	0.2	0.4	group B	0.3	0.1	group A	0.99	0.79	group A	0.49	0.29	group A	0.9	0.4	group A	0.4	0.2	group A	0.78
Junior	0.75	0.25	group A	0.25	0.4	group B	0.6	0.2	group A	0.7	0.8	group B	0.9	0.05	group B	0.2	0.5	group B	0.3	0.1	group A	0.2	0.4	group B	0.37	0.63	group B	0.95	0.05	group A	0.33	0.66	group B	0.75	0.25	group A	0.63	0.37	group A	0.63	0.37	group A	0.6	0.4	group A	0.66	0.33	group A	1
Junior	0.8	0.5	group A	0.9	5	group A	0.6	0.2	group A	0.1	0.5	group B	0.3	0.1	group A	0.8	0.05	group A	0.5	0.1	group A	0.5	0.1	group A	0.9	0.1	group A	0.9	0.1	group A	0.7	0.3	group A	0.7	0.3	group A	0.9	0.1	group A	0.7	0.3	group A	0.65	0.35	group A	0.8	0.2	group A	1.3
Junior	0.98	0.58	group A	0.02	0.42	group B	0.8	0.4	group A	0.2	0.6	group B	0.42	0.02	group A	0.58	0.98	group B	0.6	0.2	group A	0.4	0.8	group B	0.42	0.02	group A	0.42	0.02	group A	0.6	0.2	group A	0.6	0.2	group A	0.98	0.58	group A	0.98	0.58	group A	0.8	0.4	group A	0.8	0.4	group A	1.56
Junior	0.7	0.3	group A	0.05	0.95	group B	0.66	0.34	group A	0.25	0.75	group B	0.95	0.05	group A	0.95	0.05	group A	0.75	0.25	group A	0.75	0.25	group A	0.95	0.05	group A	0.95	0.05	group A	0.75	0.25	group A	0.75	0.25	group A	0.06	0.94	group B	0.94	0.06	group A	0.67	0.33	group A	0.67	0.33	group A	1
Junior	0.5	0.5	group A	0.51	0.49	group A	0.6	0.4	group A	0.49	0.51	group B	0.6	0.4	group A	0.8	0.2	group A	0.6	0.2	group A	0.6	0.4	group A	0.6	0.9	group B	0.4	0.6	group A	0.2	0.8	group B	0.4	0.3	group B	0.05	0.68	group B	0.02	0.42	group A	0.8	0.4	group B	0.2	0.6	group A	1
Junior	0.78	0.22	group A	0.01	0.21	group B	0.4	0.2	group A	0.1	0.3	group B	0.21	0.01	group A	0.29	0.49	group B	0.3	0.1	group A	0.2	0.4	group B	0.95	0.05	group A	0.95	0.05	group A	0.33	0.67	group B	0.75	0.25	group A	0.63	0.37	group A	0.63	0.37	group A	0.67	0.33	group A	0.67	0.33	group A	1
Junior	0.7	0.3	group A	0.8	0.2	group A	0.55	0.45	group A	0.6	0.4	group A	0.65	0.35	group A	0.66	0.34	group A	0.75	0.25	group A	0.66	0.34	group A	0.95	0.05	group A	0.95	0.05	group A	0.75	0.25	group A	0.75	0.25	group A	0.63	0.27	group A	0.63	0.27	group A	0.67	0.23	group A	0.67	0.23	group A	1
Junior	0.7	0.3	group A	0.01	0.99	group B	0.6	0.4	group A	0.15	0.85	group B	0.95	0.05	group A	0.4	0.6	group B	0.75	0.25	group A	0.33	0.67	group B	0.2	0.3	group B	0.95	0.05	group A	0.75	0.25	group A	0.75	0.25	group A	0.05	0.95	group B	0.6	0.4	group A	0.66	0.34	group A	0.66	0.34	group A	1
Junior	1	0	group A	0.2	0.8	group B	0.6	0.4	group A	0.1	0.5	group B	0.27	0.01	group A	0.58	0.4	group B	0.4	0.1	group A	0.4	0.2	group A	0.58	0.42	group A	0.5	0.5	0.5	0.4	0.6	group A	0.4	0.6	group B	0.98	0.02	group A	0.4	0.6	group A	0.1	0.9	group A	0.4	0.6	group A	1
Intermediate	0.8	0.2	group A	0.2	0.8	group B	0.8	0.2	group A	0.2	0.8	group B	0.8	0.2	group A	0.2	0.8	group B	0.8	0.2	group A	0.2	0.8	group B	0.28	0.72	group B	0.95	0.5	group A	0.9	0.1	group A	0.66	0.34	group A	0.5	0.95	group B	0.63	0.27	group A	0.67	0.33	group A	0.67	0.23	group A	1
Intermediate	0.75	0.25	group A	0.1	0.9	group B	0.7	0.3	group A	0.7	0.3	group A	0.65	0.35	group A	0.6	0.4	group A	0.75	0.25	group A	0.35	0.65	group A	0.63	0.37	group A	0.95	0.5	group A	0.73	0.27	group A	0.75	0.25	group A	0.63	0.37	group A	0.63	0.27	group A	0.64	0.36	group A	0.64	0.36	group A	1
Intermediate	1	0.6	group B	0.98	0.58	group A	0.8	0.4	group A	0.8	0.4	group B	0.42	0.02	group A	0.42	0.02	group A	0.6	0.2	group A	0.6	0.2	group A	0.42	0.02	group B	0.42	0.02	group A	0.6	0.2	group A	0.6	0.2	group A	0.98	0.58	group B	0.6	0.35	group A	0.32	0.68	group A	0.6	0.4	group A	1.6
Intermediate	0.95	0.05	group B	0.95	0.05	group A	0.66	0.34	group A	0.66	0.34	group A	0.95	0.05	group A	0.95	0.05	group A	0.75	0.25	group A	0.75	0.25	group A	0.95	0.05	group A	0.95	0.05	group A	0.75	0.25	group A	0.75	0.25	group A	0.05	0.95	group B	0.95	0.05	group A	0.66	0.34	group A	0.67	0.33	group A	1
Intermediate	0.46	0.29	group A	0.01	0.21	group A	0.4	0.2	group A	0.1	0.3	group A	0.21	0.01	group A	0.29	0.49	group B	0.3	0.1	group A	0.2	0.4	group A	0.33	0.66	group B	0.9	0.1	group A	0.33	0.66	group B	0.75	0.25	group A	0.64	0.36	group A	0.64	0.36	group A	0.66	0.33	group A	0.66	0.33	group A	0.75
Intermediate	0.8	0.58	group A	0.02	0.4	group B	0.4	0.2	group A	0.2	0.4	group A	0.4	0.02	group A	0.42	0.98	group B	0.6	0.2	group A	0.4	0.8	group B	0.95	0.05	group A	0.95	0.05	group A	0.75	0.25	group A	0.75	0.25	group A	0.63	0.37	group A	0.63	0.37	group A	0.666	0.33	group A	0.67	0.33	group A	1.38
Intermediate	0.7	0.3	group A	0.42	0.02	group A	0.4	0.7	group B	0.1	0.8	group B	0.75	0.25	group A	0.9	0.5	group A	0.9	0.4	group A	0.4	0.7	group B	0.95	0.045	#NULL!	0.95	0.5	#NULL!	0.75	0.25	group A	0.75	0.25	group A	0.63	0.37	group A	0.63	0.37	group A	0.67	0.33	group A	0.67	0.33	group A	1
Intermediate	0.65	0.35	group A	0.7	0.3	group A	0.7	0.3	group A	0.7	0.3	group A	0.98	0.02	group A	0.98	0.02	group A	0.75	0.25	group A	0.3	0.7	group B	0.95	0.05	group A	0.95	0.05	group A	0.75	0.25	group A	0.75	0.25	group A	0.63	0.37	group A	0.63	0.37	group A	0.67	0.33	group A	0.67	0.33	group A	1
Intermediate	0.49	0.29	group A	0.49	0.29	group A	0.4	0.2	group A	0.4	0.2	group A	0.21	0.01	group A	0.29	0.49	group B	0.3	0.1	group A	0.3	0.1	group A	0.9	0.1	group A	0.9	0.1	group A	0.75	0.25	group A	0.75	0.25	group A	0.67	0.33	group A	0.67	0.33	group A	0.67	0.33	group A	0.67	0.67	group A	0.78
Intermediate	0.98	0.58	group A	0.98	0.58	group B	0.8	0.4	group A	0.8	0.4	group A	0.42	0.02	group A	0.42	0.02	group A	0.6	0.2	group A	0.6	0.2	group A	0.42	0.02	group A	0.42	0.02	group A	0.6	0.2	group A	0.6	0.2	group A	0.98	0.42	group A	0.98	0.58	group A	0.8	0.4	group A	0.8	0.4	group A	1.56
Intermediate	0.98	0.58	group A	0.98	0.58	group A	0.5	0.5	group A	0.5	0.5	group A	0.21	0.01	group A	0.21	0.01	group A	0.3	0.1	group A	0.3	0.1	group A	0.42	0.02	group A	0.42	0.02	group A	0.6	0.2	group A	0.6	0.2	group A	0.98	0.58	group A	0.98	0.58	group A	0.8	0.4	group A	0.5	0.5	group A	1.56
Intermediate	0.63	0.37	group A	0.05	0.95	group B	0.67	0.33	group A	0.25	0.75	group B	0.95	0.05	group A	0.37	0.63	group B	0.75	0.25	group A	0.33	0.67	group B	0.37	0.63	group B	0.95	0.05	group A	0.33	0.67	group B	0.75	0.25	group A	0.05	0.95	group B	0.63	0.37	group A	0.25	0.75	group B	0.67	0.33	group A	1
Intermediate	0.63	0.37	group A	0.63	0.37	group A	0.67	0.33	group A	0.67	0.33	group A	0.96	0.04	group A	0.96	0.04	group A	0.75	0.25	group A	0.75	0.25	group A	0.95	0.05	group A	0.95	0.05	group A	0.75	0.25	group A	0.75	0.25	group A	0.63	0.37	group A	0.63	0.37	group A	0.67	0.33	group A	0.67	0.33	group A	1
Intermediate	0.49	0.29	group A	0.49	0.29	group A	0.4	0.2	group A	0.4	0.2	group A	0.21	0.01	group A	0.21	0.01	group A	0.3	0.1	group A	0.3	0.1	group A	0.95	0.045	group A	0.95	0.05	group A	0.75	0.25	group A	0.75	0.25	group A	0.63	0.37	group A	0.63	0.37	group A	0.66	0.33	group A	0.66	0.33	group A	0.78
Intermediate	0.57	0.43	group A	0.02	0.84	group B	0.75	0.32	group A	0.08	0.3	group B	0.21	0.01	group A	0.29	0.01	group A	0.3	0.08	group A	0.3	0.1	group A	0.95	0.05	group A	0.95	0.05	group A	0.75	0.25	group A	0.75	0.25	group A	0.63	0.37	group A	0.63	0.37	group A	0.67	0.33	group A	0.67	0.33	group A	1
Intermediate	0.63	0.37	group A	0.32	0.78	group B	0.66	0.33	group A	0.25	0.75	group B	0.95	0.05	#NULL!	0.37	0.63	group B	0.75	0.25	group A	0.33	0.67	group A	0.93	0.37	group A	0.95	0.05	group A	0.66	0.34	group A	0.75	0.25	group A	0.95	0.05	group A	0.63	0.37	group A	0.75	0.25	group A	0.66	0.34	group A	1
[truncated: 71 more columns]
